# Supplementary material for: Aliphatic Polybenzimidazoles: Synthesis, Characterization and High-Temperature Shape-Memory Performance
Source: Polymers (Basel). 2023 Mar 11;15(6):1399. doi: 10.3390/polym15061399 (PMC10055794; doi:10.3390/polym15061399)
Supplement: Supplementary file 1 [file polymers-15-01399-s001.zip]

Archive with 1 entries (1 files):
- polymers-2204463-supplementary.pdf
